# Supplementary material for: Behind the Non-Uniform Breakup of Bubble Slug in Y-Shaped Microchannel: Dynamics and Mechanisms
Source: Micromachines (Basel). 2024 May 24;15(6):695. doi: 10.3390/mi15060695 (PMC11205542; doi:10.3390/mi15060695)
Supplement: Supplementary file 1 [file micromachines-15-00695-s001.zip]

Archive with 1 entries (1 files):
- micromachines-3007261-supplementary.mp4
